# Supplementary material for: Validation of the Accuracy of Automatic Measurement of Blood Volume in Culture Bottles for Blood Culture
Source: Diagnostics (Basel). 2023 Aug 15;13(16):2685. doi: 10.3390/diagnostics13162685 (PMC10453367; doi:10.3390/diagnostics13162685)
Supplement: Supplementary file 1 [file diagnostics-13-02685-s001.zip]

Archive with 2 entries (2 files):
- diagnostics-2465607-supplementary.xlsx
- Supplementary Fiqure.pptx
