# Supplementary material for: Validation of the Accuracy of Automatic Measurement of Blood Volume in Culture Bottles for Blood Culture
Source: Diagnostics (Basel). 2023 Aug 15;13(16):2685. doi: 10.3390/diagnostics13162685 (PMC10453367; doi:10.3390/diagnostics13162685)
Supplement: Supplementary file 1 [file diagnostics-13-02685-s001.zip › diagnostics-2465607-supplementary.xlsx]

## Sheet: S. Table 1
Supplementary Table 1. Weight-based volume, height-based volume and height of foam in aerobic bottles.
Period	Sample number	Weight-based volume	Height-based volume	≥5mL weight-based volume	≥5mL height-based volume	≥8mL weight-based volume	≥8mL height-based volume	Foam height (cm)
1	23010917231	1	1	F	F	F	F	not test
1	23010916540	3	3	F	F	F	F	not test
1	23010916541	4	5	F	P	F	F	not test
1	23010916850	0	0	F	F	F	F	not test
1	23010916851	1	1	F	F	F	F	not test
1	23010917232	1	1	F	F	F	F	not test
1	23010917962	3	3	F	F	F	F	not test
1	23010917961	3	3	F	F	F	F	not test
1	23010918071	7	6	P	P	F	F	not test
1	23010918832	2	1	F	F	F	F	not test
1	23011023532	2	2	F	F	F	F	not test
1	23011023583	4	5	F	P	F	F	not test
1	23011023582	5	5	P	P	F	F	not test
1	23011023533	3	3	F	F	F	F	not test
1	23010921171	7	8	P	P	F	P	not test
1	23010921172	7	6	P	P	F	F	not test
1	23011024360	1	0	F	F	F	F	not test
1	23011024421	1	0	F	F	F	F	not test
1	23010921048	2	2	F	F	F	F	not test
1	23010921075	3	3	F	F	F	F	not test
1	23011132606	6	5	P	P	F	F	not test
1	23011132488	6	6	P	P	F	F	not test
1	23011135202	1	0	F	F	F	F	not test
1	23011134729	3	3	F	F	F	F	not test
1	23011134787	5	4	P	F	F	F	not test
1	23011134489	4	4	F	F	F	F	not test
1	23011134490	4	4	F	F	F	F	not test
1	23011135203	1	1	F	F	F	F	not test
1	23011132489	7	7	P	P	F	F	not test
1	23011132605	4	4	F	F	F	F	not test
1	23011246646	5	5	P	P	F	F	not test
1	23011246647	6	6	P	P	F	F	not test
1	23011246500	1	0	F	F	F	F	not test
1	23011247123	4	4	F	F	F	F	not test
1	23011247357	4	5	F	P	F	F	not test
1	23011247540	1	2	F	F	F	F	not test
1	23011247539	1	1	F	F	F	F	not test
1	23011247356	5	4	P	F	F	F	not test
1	23011247569	1	1	F	F	F	F	not test
1	23011248285	1	1	F	F	F	F	not test
1	23011358290	7	6	P	P	F	F	not test
1	23011358405	7	7	P	P	F	F	not test
1	23011358406	5	4	P	F	F	F	not test
1	23011358095	6	7	P	P	F	F	not test
1	23011358059	5	3	P	F	F	F	not test
1	23011356709	2	3	F	F	F	F	not test
1	23011354460	3	3	F	F	F	F	not test
1	23011356710	3	3	F	F	F	F	not test
1	23011359181	1	2	F	F	F	F	not test
1	23011359182	1	2	F	F	F	F	not test
2	23012557989	5	6	P	P	F	F	0
2	23012455733	6	6	P	P	F	F	0.3
2	23012454496	5	6	P	P	F	F	0.2
2	23012454497	5	6	P	P	F	F	0.3
2	23012557584	6	7	P	P	F	F	0
2	23012557585	7	7	P	P	F	F	0
2	23012455732	6	6	P	P	F	F	0.3
2	23012557990	4	3	F	F	F	F	0
2	23012558034	7	5	P	P	F	F	0.4
2	23012558033	4	3	F	F	F	F	0
2	23012559015	1	3	F	F	F	F	0
2	23012559014	2	2	F	F	F	F	0
2	2301251477	0	1	F	F	F	F	0
2	23012561368	3	3	F	F	F	F	0.5
2	23012561478	1	0	F	F	F	F	0
2	23012559541	8	6	P	P	P	F	0
2	23012559543	5	5	P	P	F	F	0
2	23012561703	2	1	F	F	F	F	0
2	23012561704	2	2	F	F	F	F	0
2	23012562033	3	3	F	F	F	F	0
2	23013012386	6	6	P	P	F	F	0
2	23013013836	1	1	F	F	F	F	0.3
2	23013012813	7	9	P	P	F	P	0
2	23013014144	1	1	F	F	F	F	0
2	23013011647	3	3	F	F	F	F	0
2	23013011648	2	2	F	F	F	F	0
2	23013012325	5	5	P	P	F	F	0
2	23013013960	0	0	F	F	F	F	0
2	23013012387	7	7	P	P	F	F	0
2	23013013837	1	0	F	F	F	F	0.2
2	23013012814	6	6	P	P	F	F	0
2	23013014143	3	3	F	F	F	F	0
2	23013011548	7	8	P	P	F	P	0
2	23013011547	5	4	P	F	F	F	0
2	23013012324	4	4	F	F	F	F	0.2
2	23013013961	0	0	F	F	F	F	0
2	23013015563	3	4	F	F	F	F	0
2	23013015564	2	4	F	F	F	F	0
2	23013015465	3	5	F	P	F	F	0
2	23013015466	3	3	F	F	F	F	0
2	23012669357	5	5	P	P	F	F	0
2	23012669458	7	5	P	P	F	F	0
2	23012669457	5	5	P	P	F	F	0.3
2	23012672017	5	5	P	P	F	F	0.4
2	23012672016	4	4	F	F	F	F	0
2	23012672139	1	2	F	F	F	F	0
2	23012672140	0	1	F	F	F	F	0
2	23012674112	1	2	F	F	F	F	0.4
2	23012674111	1	1	F	F	F	F	0
2	23012674308	0	0	F	F	F	F	0
2	23012674309	0	1	F	F	F	F	0
2	23012674192	1	1	F	F	F	F	0.3
2	23012674193	1	1	F	F	F	F	0
2	23012674383	1	2	F	F	F	F	0.5
2	23012674384	1	2	F	F	F	F	0.4
2	23012674214	2	2	F	F	F	F	0.3
2	23012675142	0	1	F	F	F	F	0
2	23012674451	0	2	F	F	F	F	0
2	23012674450	0	3	F	F	F	F	0
2	23012675246	1	2	F	F	F	F	0
2	23013122865	6	5	P	P	F	F	0
2	23013122851	2	1	F	F	F	F	0.2
2	23013122852	3	4	F	F	F	F	0.4
2	23013122864	7	6	P	P	F	F	0
2	23013123301	5	6	P	P	F	F	0
2	23013123300	6	7	P	P	F	F	0
2	23013123302	5	5	P	P	F	F	0
2	23013123299	6	5	P	P	F	F	0
2	23013123129	5	4	P	F	F	F	0.2
2	23013123130	5	3	P	F	F	F	0
2	23013122478	7	7	P	P	F	F	0
2	23013122477	5	3	P	F	F	F	0.3
2	23013122926	6	5	P	P	F	F	0.2
2	23013122879	5	4	P	F	F	F	0.3
2	23013124607	1	0	F	F	F	F	0.3
2	23013123441	6	5	P	P	F	F	0
2	23013123321	6	7	P	P	F	F	0
2	23013123322	5	6	P	P	F	F	0
2	23013122971	4	5	F	P	F	F	0
2	23013122970	6	5	P	P	F	F	0
2	23012779878	7	8	P	P	F	P	0.5
2	23012779879	7	6	P	P	F	F	0.4
2	23012779935	6	6	P	P	F	F	0
2	23012779934	7	9	P	P	F	P	0
2	23012780828	0	2	F	F	F	F	0
2	23012780827	1	1	F	F	F	F	0.4
2	23012678205	6	7	P	P	F	F	0.4
2	23012678204	5	4	P	F	F	F	0.6
2	23012779877	6	6	P	P	F	F	0
2	23012781033	9	9	P	P	P	P	0
2	23012781034	7	6	P	P	F	F	0
2	23012782028	4	3	F	F	F	F	0.4
2	23012782029	5	7	P	P	F	F	0.5
2	23012781857	0	1	F	F	F	F	0.4
2	23012781858	1	1	F	F	F	F	0.4
2	23012780092	5	4	P	F	F	F	0
2	23012780093	5	6	P	P	F	F	0
2	23012782272	7	7	P	P	F	F	0
2	23012782273	3	3	F	F	F	F	0.4
2	23012783933	8	7	P	P	P	F	0

## Sheet: S. Table 2
Supplementary Table 2. Weight-based volume, height-based volume and height of foam in anaerobic bottles.
Period	Sample number	Weight-based volume	Height-based volume	≥5mL weight-based volume	≥5mL height-based volume	≥8mL weight-based volume	≥8mL height-based volume	Foam height (cm)
1	23010917231	1	3	F	F	F	F	not test
1	23010916540	3	5	F	P	F	F	not test
1	23010916541	3	4	F	F	F	F	not test
1	23010916850	1	2	F	F	F	F	not test
1	23010916851	0	3	F	F	F	F	not test
1	23010917232	1	2	F	F	F	F	not test
1	23010917962	3	5	F	P	F	F	not test
1	23010917961	3	5	F	P	F	F	not test
1	23010918071	6	8	P	P	F	P	not test
1	23010918832	2	4	F	F	F	F	not test
1	23011023532	3	5	F	P	F	F	not test
1	23011023583	2	3	F	F	F	F	not test
1	23011023582	2	1	F	F	F	F	not test
1	23011023533	3	4	F	F	F	F	not test
1	23010921171	5	6	P	P	F	F	not test
1	23010921172	5	7	P	P	F	F	not test
1	23011024360	2	1	F	F	F	F	not test
1	23011024421	1	3	F	F	F	F	not test
1	23010921048	2	4	F	F	F	F	not test
1	23010921075	2	4	F	F	F	F	not test
1	23011132606	6	7	P	P	F	F	not test
1	23011132488	6	7	P	P	F	F	not test
1	23011135202	1	3	F	F	F	F	not test
1	23011134729	5	7	P	P	F	F	not test
1	23011134787	3	6	F	P	F	F	not test
1	23011134489	4	6	F	P	F	F	not test
1	23011134490	6	8	P	P	F	P	not test
1	23011135203	1	2	F	F	F	F	not test
1	23011132489	5	7	P	P	F	F	not test
1	23011132605	5	5	P	P	F	F	not test
1	23011246646	5	7	P	P	F	F	not test
1	23011246647	5	7	P	P	F	F	not test
1	23011246500	1	3	F	F	F	F	not test
1	23011247123	3	3	F	F	F	F	not test
1	23011247357	5	7	P	P	F	F	not test
1	23011247540	1	2	F	F	F	F	not test
1	23011247539	1	3	F	F	F	F	not test
1	23011247356	4	6	F	P	F	F	not test
1	23011247569	1	3	F	F	F	F	not test
1	23011248285	1	4	F	F	F	F	not test
1	23011358290	6	7	P	P	F	F	not test
1	23011358405	4	6	F	P	F	F	not test
1	23011358406	5	7	P	P	F	F	not test
1	23011358095	5	6	P	P	F	F	not test
1	23011358059	4	6	F	P	F	F	not test
1	23011356709	4	5	F	P	F	F	not test
1	23011354460	3	4	F	F	F	F	not test
1	23011356710	3	4	F	F	F	F	not test
1	23011359181	1	3	F	F	F	F	not test
1	23011359182	1	3	F	F	F	F	not test
2	23012557989	5	7	P	P	F	F	0
2	23012455733	8	10	P	P	P	P	0.3
2	23012454496	6	9	P	P	F	P	0.3
2	23012454497	7	10	P	P	F	P	0.4
2	23012557584	6	8	P	P	F	P	0
2	23012557585	6	8	P	P	F	P	0.3
2	23012455732	6	7	P	P	F	F	0
2	23012557990	6	7	P	P	F	F	0.5
2	23012558034	5	7	P	P	F	F	0.2
2	23012558033	4	7	F	P	F	F	0
2	23012559015	2	4	F	F	F	F	0
2	23012559014	3	0	F	F	F	F	0
2	2301251477	0	3	F	F	F	F	0
2	23012561368	2	3	F	F	F	F	0
2	23012561478	0	2	F	F	F	F	0
2	23012559541	5	6	P	P	F	F	0
2	23012559543	6	7	P	P	F	F	0
2	23012561703	2	2	F	F	F	F	0.3
2	23012561704	2	4	F	F	F	F	0
2	23012562033	4	7	F	P	F	F	0
2	23013012386	4	7	F	P	F	F	0
2	23013013836	2	3	F	F	F	F	0.4
2	23013012813	5	7	P	P	F	F	0
2	23013014144	3	4	F	F	F	F	0
2	23013011647	4	4	F	F	F	F	0
2	23013011648	4	6	F	P	F	F	0
2	23013012325	5	6	P	P	F	F	0.2
2	23013013960	1	2	F	F	F	F	0
2	23013012387	8	9	P	P	P	P	0
2	23013013837	2	3	F	F	F	F	0
2	23013012814	6	7	P	P	F	F	0.3
2	23013014143	2	3	F	F	F	F	0
2	23013011548	6	8	P	P	F	P	0.4
2	23013011547	6	7	P	P	F	F	0
2	23013012324	5	8	P	P	F	P	0
2	23013013961	1	1	F	F	F	F	0
2	23013015563	2	4	F	F	F	F	0
2	23013015564	3	1	F	F	F	F	0
2	23013015465	4	3	F	F	F	F	0
2	23013015466	3	5	F	P	F	F	0
2	23012669357	4	5	F	P	F	F	0
2	23012669458	5	6	P	P	F	F	0.4
2	23012669457	6	7	P	P	F	F	0.3
2	23012672017	6	6	P	P	F	F	0.2
2	23012672016	6	6	P	P	F	F	0.3
2	23012672139	1	1	F	F	F	F	0
2	23012672140	1	1	F	F	F	F	0
2	23012674112	1	2	F	F	F	F	0
2	23012674111	1	1	F	F	F	F	0
2	23012674308	1	2	F	F	F	F	0.5
2	23012674309	1	2	F	F	F	F	0
2	23012674192	2	3	F	F	F	F	0.5
2	23012674193	2	2	F	F	F	F	0.4
2	23012674383	1	2	F	F	F	F	0.6
2	23012674384	1	2	F	F	F	F	0.6
2	23012674214	2	3	F	F	F	F	0.4
2	23012675142	0	3	F	F	F	F	0
2	23012674451	1	2	F	F	F	F	0
2	23012674450	1	1	F	F	F	F	0.5
2	23012675246	2	2	F	F	F	F	0
2	23013122865	6	7	P	P	F	F	0.2
2	23013122851	4	3	F	F	F	F	0.2
2	23013122852	3	4	F	F	F	F	0.5
2	23013122864	6	9	P	P	F	P	0.4
2	23013123301	5	6	P	P	F	F	0
2	23013123300	5	6	P	P	F	F	0
2	23013123302	5	7	P	P	F	F	0
2	23013123299	6	7	P	P	F	F	0
2	23013123129	5	6	P	P	F	F	0
2	23013123130	5	5	P	P	F	F	0.3
2	23013122478	5	5	P	P	F	F	0
2	23013122477	5	5	P	P	F	F	0.2
2	23013122926	5	6	P	P	F	F	0.3
2	23013122879	4	6	F	P	F	F	0
2	23013124607	1	1	F	F	F	F	0.2
2	23013123441	5	7	P	P	F	F	0
2	23013123321	6	8	P	P	F	P	0
2	23013123322	5	7	P	P	F	F	0
2	23013122971	4	5	F	P	F	F	0
2	23013122970	4	5	F	P	F	F	0
2	23012779878	6	7	P	P	F	F	0
2	23012779879	6	7	P	P	F	F	0
2	23012779935	5	7	P	P	F	F	0
2	23012779934	7	9	P	P	F	P	0.5
2	23012780828	1	2	F	F	F	F	0
2	23012780827	1	2	F	F	F	F	0
2	23012678205	7	7	P	P	F	F	0.5
2	23012678204	4	4	F	F	F	F	0.5
2	23012779877	6	7	P	P	F	F	0
2	23012781033	5	6	P	P	F	F	0.5
2	23012781034	4	7	F	P	F	F	0.3
2	23012782028	4	6	F	P	F	F	0
2	23012782029	4	5	F	P	F	F	0.4
2	23012781857	1	2	F	F	F	F	0
2	23012781858	1	2	F	F	F	F	0.2
2	23012780092	5	7	P	P	F	F	0.3
2	23012780093	5	7	P	P	F	F	0
2	23012782272	4	5	F	P	F	F	0.5
2	23012782273	4	6	F	P	F	F	0.5
2	23012783933	6	7	P	P	F	F	0

## Sheet: S. Table 3
Supplementary Table 3. Results for limit of blank using emtpy blood culture bottles.
Accession ID	Bottle ID	Bottle type	Weight based volume (mL)	Height based volume-1 (mL)	Height based volume-2 (mL)	Height based volume-3 (mL)
7261_AE	AR5C2TPY	BacT/ALERT FA Plus	0	0	0	0
7262_AE	AR5C2TPB	BacT/ALERT FA Plus	0	0	0	0
7263_AE	AR5C2TSY	BacT/ALERT FA Plus	0	0	0	0
7264_AE	AR5C0KL3	BacT/ALERT FA Plus	0	0	0	0
7265_AE	AR5C2TTY	BacT/ALERT FA Plus	0	0	0	0
7266_AE	AR5C0KKT	BacT/ALERT FA Plus	0	0	0	0
7267_AE	AR5C0BKT	BacT/ALERT FA Plus	0	0	0	0
7268_AE	AR5C2TPR	BacT/ALERT FA Plus	0	1	0	0
7269_AE	AR5C0KJT	BacT/ALERT FA Plus	0	0	0	0
72610_AE	AR5C0KP3	BacT/ALERT FA Plus	0	0	0	0
72611_AE	AR5C2TR7	BacT/ALERT FA Plus	0	0	0	0
72612_AE	AR5C0B00	BacT/ALERT FA Plus	0	0	0	0
72613_AE	AR5C2TV1	BacT/ALERT FA Plus	0	0	0	0
72614_AE	AR5C2TT7	BacT/ALERT FA Plus	0	0	0	0
72615_AE	AR5C2MB7	BacT/ALERT FA Plus	0	0	0	0
72616_AE	AR5C0K5T	BacT/ALERT FA Plus	0	0	0	0
72617_AE	AR5C0K30	BacT/ALERT FA Plus	0	0	0	0
72618_AE	AR5C2TN1	BacT/ALERT FA Plus	0	0	0	0
72619_AE	AR5C2TSF	BacT/ALERT FA Plus	0	0	0	0
72620_AE	AR5C2TP1	BacT/ALERT FA Plus	0	1	0	0
7261_AN	NR2GWT6H	BacT/ALERT FN Plus	0	0	0	0
7262_AN	NR2GWT6L	BacT/ALERT FN Plus	0	0	0	0
7263_AN	NR2GWT7D	BacT/ALERT FN Plus	0	0	0	0
7264_AN	NR2GWSNP	BacT/ALERT FN Plus	0	1	0	1
7265_AN	NR2GWRPP	BacT/ALERT FN Plus	0	0	0	0
7266_AN	NR2GWT7X	BacT/ALERT FN Plus	0	1	0	1
7267_AN	NR2GVKJR	BacT/ALERT FN Plus	0	0	1	2
7268_AN	NR2GVKKJ	BacT/ALERT FN Plus	0	0	1	0
7269_AN	NR2GWSPD	BacT/ALERT FN Plus	0	0	1	1
72610_AN	NR2GVKKY	BacT/ALERT FN Plus	0	2	0	1
72611_AN	NR2GWT7L	BacT/ALERT FN Plus	0	0	0	0
72612_AN	NR2GWSRX	BacT/ALERT FN Plus	0	0	0	1
72613_AN	NR2GVKJ7	BacT/ALERT FN Plus	0	0	0	1
72614_AN	NR2GVKJV	BacT/ALERT FN Plus	0	3	2	2
72615_AN	NR2GWS4L	BacT/ALERT FN Plus	0	1	0	0
72616_AN	NR2GWT8T	BacT/ALERT FN Plus	0	0	0	1
72617_AN	NR2GVKD7	BacT/ALERT FN Plus	0	0	0	0
72618_AN	NR2GVKHR	BacT/ALERT FN Plus	0	1	1	0
72619_AN	NR2GVKFB	BacT/ALERT FN Plus	0	0	0	0
72620_AN	NR2GWT2X	BacT/ALERT FN Plus	0	0	0	0

## Sheet: S. Table 4
Supplementary Table 4. Results for estimating limit of detection using equine blood
Accession ID	Bottle ID	Bottle type	Location	Height-based volume (mL)	Mean Height-based volume (mL)	Standard deviation	Coefficient of variation (%)	Inoculated volume (mL)
0.2-1	AR3TSMVD	FA	2-M15	0	0.833333	0.752773	90.3327	0.2
0.2-2	AR3TSMT0		2-F4	1
0.2-3	AR3TSMVH		1-C23	0
0.2-4	NR1NM8TT	FN	1-P2	2
0.2-5	NR1NN1GJ	FN	2-F18	1
0.2-6	NR1NN1JM	FN	2-E18	1
0.4-1	AR3TSMTX	FA	2-F3	2	1.16667	0.408248	34.9927	0.4
0.4-2	AR3TPNPS	FA	1-P3	1
0.4-3	AR3TSMTL	FA	2-E4	1
0.4-4	NR1NN1H4	FN	2-F2	1
0.4-5	NR1NN1FB		2-M2	1
0.4-6	NR1NM7VX		1-C10	1
0.6-1	AR3TSMW9	FA	1-P18	0	0.5	0.83666	167.332	0.6
0.6-2	AR3TSMT9	FA	1-P5	0				0.6
0.6-3	AR3TPNRC	FA	1-C9	2				0.6
0.6-4	NR1NM8SD	FN	1-P4	0				0.6
0.6-5	NR1NN1GM	FN	1-P16	0				0.6
0.6-6	NR1NN1KV	FN	1-C22	1				0.6
0.8-1	AR3TSMVT	FA	1-P17	1	1	0.632456	63.2456	0.8
0.8-2	AR3TPNR8	FA	1-P14	2				0.8
0.8-3	AR3TSMTD	FA	1-C8	0				0.8
0.8-4	NR1NM8V0	FN	2-F17	1				0.8
0.8-5	NR1NN1F7	FN	2-F16	1				0.8
0.8-6	NR1NM8WD	FN	2-E6	1				0.8
1-1	AR3TPNS2	FA	2-M14	1	0.833333	0.408248	48.9898	1
1-2	AR3TPNSN	FA	1-P15	1				1
1-3	AR3TSMT6	FA	2-E5	1				1
1-4	NR1NN1GY	FN	2-M1	1				1
1-5	NR1NN1J7	FN	1-P1	0				1
1-6	NR1NN1DB	FN	2-F25	1				1
1.2-1	AR3TSMXL	FA	1-P7	3	1.16667	0.983192	84.2736	1.2
1.2-2	AR3TPNSK	FA	1-P6	1
1.2-3	AR3TSMVP	FA	2-E19	1
1.2-4	NR1NM8SP	FN	2-F5	1
1.2-5	NR1NN1GV	FN	1-P20	1
1.2-6	NR1NN1DV	FN	2-F15	0
				Combined	0.9167	0.6918	75.4663

## Sheet: S. Table 5
Supplementary Table 4. Results for estimating cut-off value of 5 ml using equine blood
Accession ID	Bottle ID	Bottle type	Location	Height-based volume (ml)	Mean Height-based volume (mL)	Standard deviation	Coefficient of variation (%)	Inoculated volume (mL)
4-1	AR3TPNPZ	FA	2-F7	4	4.5	0.57735	12.83	4
4-2	AR3TPNRK		1-P23	5
4-3	NR1NM8VH	FN	2-F8	5
4-4	NR1NM8VX	FN	2-F9	4
4.2-1	AR3TPNS8	FA	1-P10	4	3.5	1.73205	49.4872	4.2
4.2-2	AR3TPN35	FA	1-P22	5				4.2
4.2-3	NR1NN1HY	FN	1-P12	4				4.2
4.2-4	NR1NM8TX	FN	2-F22	1				4.2
4.4-1	AR3TPNT8	FA	2-F6	6	4.75	0.957427	20.1564	4.4
4.4-2	AR3TSMVL	FA	2-F19	5				4.4
4.4-3	NR1NN1FY	FN	2-F20	4				4.4
4.4-4	NR1NN1HB	FN	1-P9	4				4.4
4.6-1	AR3TPNSC	FA	1-P8	5	4.75	0.5	10.5263	4.6
4.6-2	AR3TSMB6	FA	1-P21	4
4.6-3	NR1NM8T9	FN	1-P11	5
4.6-4	NR1NM8SX	FN	2-F21	5
4.8-1	AR3TSMY3	FA	2-F1	5	5	0.816497	16.3299	4.8
4.8-2	AR3TSMWX	FA	2-F23	6
4.8-3	NR1NM8SL	FN	2-F10	4
4.8-4	NR1NM8T6	FN	2-F11	5
5-1	AR3TSMXT	FA	1-C6	5	5	0	0	5
5-2	AR3TPNSW	FA	1-P13	5
5-3	NR1NM86X	FN	1-J27	5
5-4	NR1NM8V6	FN	2-F24	5
5.2-1	AR3TSMX6	FA	1-C7	5	5	0	0	5.2
5.2-2	AR3TPNT5	FA	1-C20	5
5.2-3	NR1NM8V9	FN	1-C19	5
5.2-4	NR1NM8BH	FN	1-C21	5
				Combined	4.6429	0.9114	19.63
